# Supplementary material for: MS Annika: A New Cross-Linking Search Engine
Source: J Proteome Res. 2021 Apr 14;20(5):2560–9. doi: 10.1021/acs.jproteome.0c01000 (PMC8155564; doi:10.1021/acs.jproteome.0c01000)
Supplement: Supplementary file 3 — pr0c01000_si_003.txt [file pr0c01000_si_003.txt]

# includes:
require(Peptides)
require(venndir)
require(tidyverse)
require(cowplot)

# required functions for reading crosslinks from different formats
replace_leucine_isoleucine <- function(peptide) {
  return(gsub("[IL]", "J", peptide))
}

read_from_sqlite <- function(pdResultFileName, tableName) {
  require(RSQLite)
  
  con <- dbConnect(RSQLite::SQLite(), pdResultFileName)
  read_data = dbReadTable(con, tableName)
  dbDisconnect(con)
  
  return(read_data)
}

annika_read_crosslinks <- function(pdResultFileName) {
  require(dplyr)
  read_raw = read_from_sqlite(pdResultFileName, "Crosslinks")
  return_df = read_raw %>%
    dplyr::mutate(sequence_a_ieql = gsub("[^A-Z]", "", replace_leucine_isoleucine(SequenceA))) %>%
    dplyr::mutate(sequence_b_ieql = gsub("[^A-Z]", "", replace_leucine_isoleucine(SequenceB))) 
  
  return(return_df)
}

countCharOccurrences <- function(char, s) {
  s2 <- gsub(char, "", s)
  return(nchar(s) - nchar(s2))
}

replace_merox_letters <- function(peptide) {
  #deletes non characters and replaces carbamidomethyl and oxidation
  return(gsub("[^A-Z]", "", gsub("m", "M", gsub("B", "C", peptide))))
}

calculate_merox_peptide_mass <- function(peptide) {
  require(Peptides)
  num_B = countCharOccurrences("B", peptide)
  num_m = countCharOccurrences("m", peptide)
  return(Peptides::mw(peptide, T) +
           num_B * 160.03064814 +
           num_m * 147.03539917)
}

merox_read_csms <- function(zipFileName, scoreCutOff = 0, keepDeadEnds = FALSE) {
  require(readr)
  require(dplyr)
  unzipped = read_delim(unz(zipFileName, "Result.csv"), delim = ";",
                        col_names = c("score", "mz", "charge", "mh_p", "calculated", "deviation_ppm",
                                      "pep_a_raw", "protein_a", "prot_a_start", "prot_a_end",
                                      "pep_b_raw", "protein_b", "prot_b_start", "prot_b_end",
                                      "offset_scan_fname", "some_boolean_1", "some_num_1", "some_num_2", "some_num_3",
                                      "some_na_1", "site_a", "site_b", "combined_info", "spec_uuid", "some_num_4",
                                      "some_na_2", "some_num_5", "pep_a_score", "pep_b_score", "uncorrected_score",
                                      "result_uuid", "some_num_6", "score_correction_multiplier"
                        ))
  
  return_df = unzipped %>%
    select(-starts_with("some_")) %>% 
    filter(score > scoreCutOff) %>% 
    dplyr::mutate(sequence_a = replace_merox_letters(pep_a_raw)) %>%
    dplyr::mutate(sequence_b = replace_merox_letters(pep_b_raw)) %>%
    dplyr::mutate(sequence_a_ieql = replace_leucine_isoleucine(sequence_a)) %>%
    dplyr::mutate(sequence_b_ieql = replace_leucine_isoleucine(sequence_b)) %>%
    dplyr::mutate(mass_a = calculate_merox_peptide_mass(pep_a_raw)) %>%
    dplyr::mutate(mass_b = calculate_merox_peptide_mass(pep_b_raw)) %>%
    dplyr::mutate(peps_equal = sequence_a == sequence_b) %>%
    tidyr::extract(offset_scan_fname, c("offset", "scan", "fname"), "(?:\\(-([0-9])\\) )?([0-9]+)~([0-9a-zA-Z_\\-\\. ]+)", remove = F, convert = T) %>% 
    tidyr::separate(protein_a, c("start_a", "prot_a", "description_a"), "\\|" ) %>% 
    tidyr::separate(protein_b, c("start_b", "prot_b", "description_b"), "\\|" ) %>% 
    dplyr::mutate(position_in_a = as.numeric(gsub("\\D", "", site_a))) %>% 
    dplyr::mutate(position_in_b = as.numeric(gsub("\\D", "", site_b))) %>% 
    dplyr::mutate(pos_in_prot_a = prot_a_start + position_in_a - 1) %>%
    dplyr::mutate(pos_in_prot_b = prot_b_start + position_in_b - 1)  
  
  if (!keepDeadEnds) {
    return_df = return_df %>% dplyr::filter(pos_in_prot_a >= 0 & pos_in_prot_b >= 0) 
  }
  
  
  return(return_df)
}

merox_read_crosslinks <- function(zipFileName, scoreCutoff = 0, keepDeadEnds = FALSE) {
  require(dplyr)
  csms = merox_read_csms(zipFileName, scoreCutoff, keepDeadEnds)
  
  return(
    csms %>% 
      group_by(prot_a, pos_in_prot_a, prot_b, pos_in_prot_b) %>% 
      top_n(1, wt = score) %>% 
      distinct(score, prot_a, prot_b, pos_in_prot_a, pos_in_prot_b, .keep_all = T)
  )
}

xlinkx_read_crosslinks <- function(pdResultFileName) {
  require(dplyr)
  read_raw = read_from_sqlite(pdResultFileName, "Crosslinks")
  return_df = read_raw %>% 
    dplyr::mutate(sequence_a_ieql = gsub("[^A-Z]", "", replace_leucine_isoleucine(SequenceA))) %>%
    dplyr::mutate(sequence_b_ieql = gsub("[^A-Z]", "", replace_leucine_isoleucine(SequenceB))) 
  
  return(return_df)
}

read_peptide_groups <- function(peptideGroupsFileName) {
  read_data = readr::read_csv(peptideGroupsFileName) 
  read_data$Peptide = replace_leucine_isoleucine(read_data$Peptide)
  read_data = dplyr::filter(read_data, !(Peptide == "VKYVTEGMR" & Group == 10))
  
  return(read_data)
}

groups_equal <- function(pepA, pepB, groupA, groupB) {
  if (is.na(groupA) | is.na(groupB)) {
    return(F)
  }
  
  if (groupA == groupB) {
    return(T)
  }
  
  if (pepA == "VKYVTEGMR") {
    return(is.element(groupB, c(2,10)))
  }
  if (pepB == "VKYVTEGMR") {
    return(is.element(groupA, c(2,10)))
  }
  return(F)
}

plink_read_crosslinks <- function(filename) {
  returnDf = 
    read_csv(filename) %>% 
    filter(grepl("-", Peptide)) %>% 
    mutate(Peptide = gsub("\\(\\d+\\)", "", Peptide)) %>% 
    separate(Peptide, c("sequence_a", "sequence_b"), sep="-") %>% 
    mutate(sequence_a_ieql = replace_leucine_isoleucine(sequence_a)) %>% 
    mutate(sequence_b_ieql = replace_leucine_isoleucine(sequence_b))
  
  return(returnDf)
}

# venndir
split_tibble <- function(tibble, column = 'col') {
  tibble %>% split(., .[,column]) %>% lapply(., function(x) x[,setdiff(names(x),column)])
}

plink_1p_DSBU_raw = plink_read_crosslinks("plink/DSBU/1perFDR/reports/cas9_crapome_2021.02.08.filtered_cross-linked_peptides.csv" ) 
plink_1p_DSSO_raw = plink_read_crosslinks("plink/DSSO/pLink2_DSSO_1per_peplib/reports/cas9_crapome_2021.02.08.filtered_cross-linked_peptides.csv" )
plink_5p_DSBU_raw = plink_read_crosslinks("plink/DSBU/5perFDR/reports/cas9_crapome_2021.02.08.filtered_cross-linked_peptides.csv" ) 
plink_5p_DSSO_raw = plink_read_crosslinks("plink/DSSO/pLink2_DSSO_5per_peplib/reports/cas9_crapome_2021.02.08.filtered_cross-linked_peptides.csv" )

plink_crosslinks_raw = bind_rows(
  DSBU = bind_rows(
    "1" = plink_1p_DSBU_raw, 
    "5" = plink_5p_DSBU_raw, 
    .id = "FDR"
  ),
  DSSO = bind_rows(
    "1" = plink_1p_DSSO_raw,
    "5" = plink_5p_DSSO_raw, 
    .id = "FDR"
  ),
  .id = "linker"
)


annika_DSSO = annika_read_crosslinks("annika/XLpeplib_Beveridge_QEx-HFX_DSSO_stHCD_newCsmOrdering.pdResult")
annika_DSBU = annika_read_crosslinks("annika/XLpeplib_Beveridge_QEx-HFX_DSBU_stHCD_newCsmOrdering.pdResult")

annika_DSSO_1pFDR = annika_DSSO %>% filter(Confidence == 3)
annika_DSSO_5pFDR = annika_DSSO %>% filter(Confidence >= 2)
annika_DSBU_1pFDR = annika_DSBU %>% filter(Confidence == 3)
annika_DSBU_5pFDR = annika_DSBU %>% filter(Confidence >= 2)
rm(list=ls(pattern = "_[A-Z]{4}$"))

annika_crosslinks_raw = bind_rows( list(
  DSBU = bind_rows(list("1" = annika_DSBU_1pFDR, "5" = annika_DSBU_5pFDR), .id = "FDR"),
  DSSO = bind_rows(list("1" = annika_DSSO_1pFDR, "5" = annika_DSSO_5pFDR), .id = "FDR")), 
  .id = "linker"
)

merox_DSBU_1pFDR = merox_read_crosslinks("merox/PXD014337_XLpeplib_Beveridge_Lumos_DSBU_riseup_1pFDR_onlyK.zhrm") %>% 
  filter(score>=ifelse(prot_a == prot_b, 60.6, 79.1))
merox_DSBU_5pFDR = merox_read_crosslinks("merox/PXD014337_XLpeplib_Beveridge_Lumos_DSBU_riseup_5pFDR_onlyK.zhrm") %>% 
  filter(score>=ifelse(prot_a == prot_b, 26.3, 79.1))
merox_DSSO_1pFDR = merox_read_crosslinks("merox/PXD014337_XLpeplib_Beveridge_Lumos_DSSO_riseup_1pFDR_onlyK.zhrm") %>% 
  filter(score>=ifelse(prot_a == prot_b, 32.5, 32.2))
merox_DSSO_5pFDR = merox_read_crosslinks("merox/PXD014337_XLpeplib_Beveridge_Lumos_DSSO_riseup_5pFDR_onlyK.zhrm") %>% 
  filter(score>=ifelse(prot_a == prot_b, 19.0, 30.5))

merox_crosslinks_raw = bind_rows( list(
  DSBU = bind_rows(list("1" = merox_DSBU_1pFDR, "5" = merox_DSBU_5pFDR), .id = "FDR"),
  DSSO = bind_rows(list("1" = merox_DSSO_1pFDR, "5" = merox_DSSO_5pFDR), .id = "FDR")), 
  .id = "linker"
)

xlinkx_DSBU_1pFDR_pd24 = xlinkx_read_crosslinks("xlinkx/2.4/XLpeplib_Beveridge_QEx-HFX_DSBU_stHCD_4scoreDiff_1pFDR_PD24.pdResult")
xlinkx_DSBU_5pFDR_pd24 = xlinkx_read_crosslinks("xlinkx/2.4/XLpeplib_Beveridge_QEx-HFX_DSBU_stHCD_4scoreDiff_5pFDR_PD24.pdResult")
xlinkx_DSSO_1pFDR_pd24 = xlinkx_read_crosslinks("xlinkx/2.4/XLpeplib_Beveridge_QEx-HFX_DSSO_stHCD_4scoreDiff_1pFDR_PD24.pdResult")
xlinkx_DSSO_5pFDR_pd24 = xlinkx_read_crosslinks("xlinkx/2.4/XLpeplib_Beveridge_QEx-HFX_DSSO_stHCD_4scoreDiff_5pFDR_PD24.pdResult")
xlinkx_DSBU_1pFDR_pd25 = xlinkx_read_crosslinks("xlinkx/2.5/XLpeplib_Beveridge_QEx-HFX_DSBU_stHCD_4scoreDiff_1pFDR.pdResult")%>% select(-Tags)
xlinkx_DSBU_5pFDR_pd25 = xlinkx_read_crosslinks("xlinkx/2.5/XLpeplib_Beveridge_QEx-HFX_DSBU_stHCD_4scoreDiff_5pFDR.pdResult")%>% select(-Tags)
xlinkx_DSSO_1pFDR_pd25 = xlinkx_read_crosslinks("xlinkx/2.5/XLpeplib_Beveridge_QEx-HFX_DSSO_stHCD_4scoreDiff_1pFDR.pdResult")%>% select(-Tags)
xlinkx_DSSO_5pFDR_pd25 = xlinkx_read_crosslinks("xlinkx/2.5/XLpeplib_Beveridge_QEx-HFX_DSSO_stHCD_4scoreDiff_5pFDR.pdResult")%>% select(-Tags)

xlinkx_crosslinks_raw_24and25 = 
  bind_rows(list("PD2.4" = 
                   bind_rows( list(
                     DSBU = bind_rows(list("1" = xlinkx_DSBU_1pFDR_pd24, "5" = xlinkx_DSBU_5pFDR_pd24), .id = "FDR"),
                     DSSO = bind_rows(list("1" = xlinkx_DSSO_1pFDR_pd24, "5" = xlinkx_DSSO_5pFDR_pd24), .id = "FDR")), 
                     .id = "linker"
                   ), 
                 "PD2.5" = bind_rows( list(
                   DSBU = bind_rows(list("1" = xlinkx_DSBU_1pFDR_pd25, "5" = xlinkx_DSBU_5pFDR_pd25), .id = "FDR"),
                   DSSO = bind_rows(list("1" = xlinkx_DSSO_1pFDR_pd25, "5" = xlinkx_DSSO_5pFDR_pd25), .id = "FDR")), 
                   .id = "linker"
                 )), .id = "PD")

rm(list=ls(pattern="_\\dpFDR_pd2[45]$"))

peps_with_groups = 
  read_peptide_groups("resources/peptide_groups.csv") %>% 
  filter(Peptide != "VKYVTEGMR" | Group != 10)

annika_crosslinks = 
  annika_crosslinks_raw %>% 
  filter(Decoy == 0) %>%
  left_join(peps_with_groups, by = c("sequence_a_ieql" = "Peptide")) %>%
  rename(group_a = Group) %>% 
  left_join(peps_with_groups, by = c("sequence_b_ieql" = "Peptide")) %>% 
  rename(group_b = Group) %>%
  rowwise() %>% 
  mutate(groups_eq = groups_equal(sequence_a_ieql, sequence_b_ieql, group_a, group_b)) %>%
  rename(Score = BestCSMScore) %>% 
  ungroup

merox_crosslinks = 
  merox_crosslinks_raw %>% 
  filter(!grepl("^DEC_", start_a) & !grepl("^DEC_", start_b)) %>%  # remove decoys
  left_join(peps_with_groups, by = c("sequence_a_ieql" = "Peptide")) %>% 
  rename(group_a = Group) %>% 
  left_join(peps_with_groups, by = c("sequence_b_ieql" = "Peptide")) %>% 
  rename(group_b = Group) %>%
  rowwise() %>%
  mutate(groups_eq = groups_equal(sequence_a_ieql, sequence_b_ieql, group_a, group_b))  %>%
  rename(Score = score) %>% 
  filter(nchar(sequence_a) > 0 & nchar(sequence_b) > 0) %>% 
  ungroup 

xlinkx_crosslinks_24and25 = 
  xlinkx_crosslinks_raw_24and25 %>% 
  left_join(peps_with_groups, by = c("sequence_a_ieql" = "Peptide")) %>% 
  rename(group_a = Group) %>% 
  left_join(peps_with_groups, by = c("sequence_b_ieql" = "Peptide")) %>% 
  rename(group_b = Group) %>%
  rowwise() %>% 
  mutate(groups_eq = groups_equal(sequence_a_ieql, sequence_b_ieql, group_a, group_b)) %>%
  rename(Score = MaxXlinkXScore) %>% 
  ungroup 

plink_crosslinks = 
  plink_crosslinks_raw %>% 
  left_join(peps_with_groups, by = c("sequence_a_ieql" = "Peptide")) %>% 
  rename(group_a = Group) %>% 
  left_join(peps_with_groups, by = c("sequence_b_ieql" = "Peptide")) %>% 
  rename(group_b = Group) %>%
  rowwise() %>% 
  mutate(groups_eq = groups_equal(sequence_a_ieql, sequence_b_ieql, group_a, group_b)) %>%
  mutate(Score = 0) %>%
  ungroup 

# BAR PLOT
all_crosslinks_required_fields = bind_rows(list(
  "MS Annika" = annika_crosslinks %>% select(linker, FDR, Score,  groups_eq), 
  "MeroX" = merox_crosslinks %>% select(linker, FDR, Score, groups_eq), 
  "XlinkX 2.4" =  xlinkx_crosslinks_24and25 %>% filter(PD == "PD2.4") %>% select(linker, FDR, Score, groups_eq), 
  "XlinkX 2.5" = xlinkx_crosslinks_24and25 %>% filter(PD == "PD2.5") %>% select(linker, FDR, Score, groups_eq), 
  "pLink" = plink_crosslinks %>% select(linker, FDR, Score, groups_eq)
), .id = "Tool") %>% 
  group_by(Tool, linker, FDR) %>% 
  mutate(relativeScore = Score/max(Score))

counts_all_req_fields = 
  all_crosslinks_required_fields %>% 
  dplyr::count(Tool, linker, FDR, groups_eq) %>% 
  arrange(desc(groups_eq)) %>% 
  group_by(Tool, linker, FDR) %>%
  mutate(cumsum = cumsum(n), total = sum(n)) %>% 
  mutate(true_fdr = n / total)

barplot_data = 
  counts_all_req_fields %>% 
  ungroup() %>% 
  #  this adds an empty row so plink also gets a label. 
  bind_rows(data.frame(Tool = "pLink", linker = "DSBU", FDR = "1", groups_eq = F, n = 0, cumsum =0, total = 55, true_fdr = 0 ) ) %>%
  mutate(true_fdr_formatted = paste0(round(true_fdr*100, 1), "%")) %>% 
  mutate(FDR_char = paste0(FDR, "%")) %>% 
  # mutate(Tool = factor(Tool, levels = c("MS Annika", "MeroX", "pLink", "XlinkX 2.4", "XlinkX 2.5"))) %>%
  mutate(tool_groups = paste(Tool, groups_eq)) 


# colourblind friendly color pallete:
cb <- c("#999999", "#E69F00", "#56B4E9", "#009E73", "#F0E442", "#0072B2", "#CC79A7")
red = "#D55E00"


plot_for_legend_extract =
  barplot_data %>% 
  filter(groups_eq & linker == "DSSO" & FDR == 1) %>% 
  bind_rows(barplot_data %>% 
  filter(!groups_eq) %>% head(1)) %>%
    rowwise() %>% 
  mutate(tool_groups = paste0(ifelse(groups_eq, Tool, "false positive XLs"), "   ", collapse = "")) %>% 
           mutate(tool_groups = factor(tool_groups,  levels = c("MS Annika   ", "MeroX   ", "pLink   ", "XlinkX 2.4   ", "XlinkX 2.5   ", "false positive XLs   "))) %>% 
  ggplot(aes(Tool, n , fill = tool_groups)) + 
  geom_col() + 
  scale_fill_manual(values = c(cb[4], cb[2], cb[3], cb[6], cb[5], red)) + 
  theme(legend.position = "bottom", legend.title = element_blank()) + 
  guides(fill = guide_legend(nrow = 1))  + 
  theme(legend.text = element_text(size = 12, face = "bold")) 

legend = cowplot::get_legend(plot_for_legend_extract)
  
actual_plot =
  barplot_data %>% 
  mutate(Tool = factor(Tool, levels = c("MS Annika", "MeroX", "pLink", "XlinkX 2.4", "XlinkX 2.5" ))) %>% 
  ggplot(aes(Tool, n, fill = tool_groups)) + 
  geom_col(color = "black") + 
  geom_label(data = subset(barplot_data, !groups_eq), aes(label = true_fdr_formatted, y = total, vjust = -.2), fontface = "bold") + 
  facet_grid(cols = vars(linker), rows = vars(FDR_char)) + 
  scale_fill_manual(values =  c(red, cb[2], red, cb[4], red, cb[3], red, cb[6], red, cb[5], red)) + 
  theme_half_open() + background_grid() + panel_border() + 
  theme(axis.title.x = element_blank(), axis.text.x = element_text(face = "bold")) + 
  ylab("# unique cross-links")+ 
  scale_y_continuous(limits = c(0, 290), sec.axis = sec_axis(trans=n~.*1, name="estimated FDR")) + 
  theme(axis.line.y.right = element_blank(), axis.ticks.y.right = element_blank(), axis.text.y.right = element_blank()) + 
  theme(legend.position = "none") + 
  theme(axis.line.x = element_blank(), axis.text.x = element_blank(), axis.ticks.x = element_blank())
  
complete_plot =
  plot_grid(legend, actual_plot,  ncol = 1, rel_heights = c(1, 18))
complete_plot

save_plot("barplot/barplot_1And5pFDR_fixedColours.png", complete_plot, base_height = 7)

# VENN DIAGRAM: 
all_peptides = bind_rows(
  "MS Annika" = annika_crosslinks         %>% filter(groups_eq) %>% filter(FDR == 1) %>% select(linker, sequence_a_ieql, sequence_b_ieql), 
  "XlinkX 2.4" = xlinkx_crosslinks_24and25%>% filter(groups_eq) %>% filter(FDR == 1) %>% filter(PD=="PD2.4")  %>% select(linker, sequence_a_ieql, sequence_b_ieql), 
  "MeroX" = merox_crosslinks              %>% filter(groups_eq) %>% filter(FDR == 1) %>% select(linker, sequence_a_ieql, sequence_b_ieql), 
  "pLink" = plink_crosslinks              %>% filter(groups_eq) %>% filter(FDR == 1) %>% select(linker, sequence_a_ieql, sequence_b_ieql),
  .id = "tool"
)

peps_for_venn =
  all_peptides %>% 
  mutate(mass_a = gsub("J", "L",Peptides::mw(sequence_a_ieql, T))) %>% 
  mutate(mass_b = gsub("J", "L",Peptides::mw(sequence_b_ieql, T))) %>% 
  mutate(sequence_a = ifelse(mass_a<mass_b, sequence_a_ieql, sequence_b_ieql)) %>%
  mutate(sequence_b = ifelse(mass_a<mass_b, sequence_b_ieql, sequence_a_ieql)) %>% 
  unite(sequences, sequence_a, sequence_b, remove = F) %>% 
  select(tool, linker, sequence_a, sequence_b, sequences) 
  

tools = peps_for_venn %>% select(tool) %>% distinct() %>% unlist()
linkers = peps_for_venn %>% select(linker) %>% distinct() %>% unlist()

setlist_dsso = peps_for_venn %>% filter(linker == "DSSO") %>% select(tool, sequences) %>% split_tibble("tool") %>% lapply(unlist) %>% lapply(unname)
setlist_dsbu = peps_for_venn %>% filter(linker == "DSBU") %>% select(tool, sequences) %>% split_tibble("tool") %>% lapply(unlist) %>% lapply(unname)
venndir(setlist_dsbu, plot_style = "gg")
ggsave("venn/venndir_dsbu_nonProp.png")
venndir(setlist_dsso, plot_style = "gg")
ggsave("venn/venndir_dsso_nonProp.png")
